# Supplementary material for: Climatic and geographic predictors of life history variation in Eastern Massasauga (Sistrurus catenatus): A range-wide synthesis
Source: PLoS One. 2017 Feb 14;12(2):e0172011. doi: 10.1371/journal.pone.0172011 (PMC5308788; doi:10.1371/journal.pone.0172011)
Supplement: S1 File — Data used for Fig 2. (XLSX) [file pone.0172011.s001.xlsx]

## Sheet: Sheet1
DOY	Age	SVLcm
215	0	7.2
231	0	12
223	0	12.7
212	0	12.9
211	0	14.1
228	0	14.2
222	0	14.2
214	0	14.4
228	0	14.8
214	0	15
228	0	15.3
225	0	15.3
210	0	15.5
228	0	15.7
225	0	15.7
228	0	15.9
233	0	15.9
229	0	16.1
203	0	16.2
218	0	16.3
211	0	16.4
211	0	16.5
214	0	16.6
233	0	16.6
233	0	16.8
203	0	16.8
228	0	16.8
227	0	17
232	0	17
211	0	17
262	0	17.1
208	0	17.1
243	0	17.1
222	0	17.1
227	0	17.1
232	0	17.2
228	0	17.2
222	0	17.3
223	0	17.3
228	0	17.3
233	0	17.3
246	0	17.3
227	0	17.3
222	0	17.4
228	0	17.4
227	0	17.4
208	0	17.5
212	0	17.5
228	0	17.5
228	0	17.6
203	0	17.6
211	0	17.6
229	0	17.6
230	0	17.6
240	0	17.6
228	0	17.6
227	0	17.6
210	0	17.7
228	0	17.7
227	0	17.7
223	0	17.7
227	0	17.7
248	0	17.7
210	0	17.8
211	0	17.8
222	0	17.8
229	0	17.8
232	0	17.8
203	0	17.8
222	0	17.8
229	0	17.8
232	0	17.8
228	0	17.9
228	0	17.9
229	0	17.9
211	0	17.9
227	0	17.9
228	0	17.9
203	0	17.9
211	0	17.9
256	0	17.9
229	0	17.9
212	0	18
228	0	18
232	0	18
211	0	18
208	0	18
213	0	18
222	0	18
227	0	18
228	0	18
227	0	18
211	0	18.1
229	0	18.1
203	0	18.1
223	0	18.1
229	0	18.1
229	0	18.1
230	0	18.1
228	0	18.2
230	0	18.2
227	0	18.2
228	0	18.2
228	0	18.2
211	0	18.2
230	0	18.2
243	0	18.2
208	0	18.3
212	0	18.3
213	0	18.3
215	0	18.3
229	0	18.3
211	0	18.3
227	0	18.3
208	0	18.3
212	0	18.3
225	0	18.3
230	0	18.3
232	0	18.3
230	0	18.3
259	0	18.4
233	0	18.4
216	0	18.4
231	0	18.4
227	0	18.4
208	0	18.4
210	0	18.4
240	0	18.4
235	0	18.4
228	0	18.5
266	0	18.5
208	0	18.5
210	0	18.5
212	0	18.5
213	0	18.5
222	0	18.5
229	0	18.5
229	0	18.5
231	0	18.5
231	0	18.5
230	0	18.5
247	0	18.5
211	0	18.5
228	0	18.6
288	0	18.6
224	0	18.6
240	0	18.6
222	0	18.6
228	0	18.6
235	0	18.6
234	0	18.6
218	0	18.6
227	0	18.7
228	0	18.7
212	0	18.7
213	0	18.7
224	0	18.7
228	0	18.7
240	0	18.7
245	0	18.7
228	0	18.8
231	0	18.8
233	0	18.8
240	0	18.8
261	0	18.8
233	0	18.8
208	0	18.8
210	0	18.8
222	0	18.8
230	0	18.8
268	0	18.8
281	0	18.9
228	0	18.9
228	0	18.9
210	0	18.9
222	0	18.9
230	0	18.9
231	0	18.9
236	0	18.9
210	0	18.9
228	0	18.9
231	0	18.9
231	0	18.9
216	0	18.9
218	0	18.9
228	0	19
203	0	19
231	0	19
245	0	19
222	0	19
228	0	19
230	0	19
230	0	19
227	0	19
228	0	19
212	0	19
222	0	19
228	0	19
235	0	19
228	0	19.1
228	0	19.1
203	0	19.1
208	0	19.1
233	0	19.1
240	0	19.1
230	0	19.1
230	0	19.1
231	0	19.1
231	0	19.1
231	0	19.1
231	0	19.1
235	0	19.1
245	0	19.1
230	0	19.1
231	0	19.1
242	0	19.1
233	0	19.2
203	0	19.2
225	0	19.2
228	0	19.2
230	0	19.2
235	0	19.2
228	0	19.2
228	0	19.2
208	0	19.2
224	0	19.2
248	0	19.2
247	0	19.2
236	0	19.2
208	0	19.3
230	0	19.3
230	0	19.3
240	0	19.3
280	0	19.3
228	0	19.3
230	0	19.3
259	0	19.3
275	0	19.3
222	0	19.3
230	0	19.3
230	0	19.3
231	0	19.3
218	0	19.3
228	0	19.4
229	0	19.4
229	0	19.4
224	0	19.4
224	0	19.4
224	0	19.4
225	0	19.4
225	0	19.4
230	0	19.4
231	0	19.4
226	0	19.4
233	0	19.4
213	0	19.4
224	0	19.4
230	0	19.4
251	0	19.4
228	0	19.5
249	0	19.5
226	0	19.5
227	0	19.5
220	0	19.5
245	0	19.5
233	0	19.6
262	0	19.6
226	0	19.6
218	0	19.6
268	0	19.6
223	0	19.6
226	0	19.6
236	0	19.6
259	0	19.6
228	0	19.7
208	0	19.7
231	0	19.7
226	0	19.7
228	0	19.7
231	0	19.7
228	0	19.7
248	0	19.7
226	0	19.7
235	0	19.7
227	0	19.8
223	0	19.8
226	0	19.8
279	0	19.8
208	0	19.8
231	0	19.8
235	0	19.8
233	0	19.9
233	0	19.9
208	0	19.9
218	0	19.9
236	0	19.9
236	0	19.9
252	0	19.9
247	0	19.9
240	0	19.9
223	0	19.9
226	0	19.9
243	0	19.9
226	0	20
223	0	20
223	0	20
245	0	20
242	0	20
226	0	20.1
223	0	20.1
225	0	20.1
235	0	20.1
236	0	20.1
226	0	20.1
235	0	20.1
223	0	20.2
226	0	20.2
282	0	20.2
236	0	20.2
225	0	20.3
226	0	20.3
226	0	20.3
215	0	20.3
236	0	20.3
257	0	20.4
256	0	20.4
256	0	20.4
262	0	20.4
245	0	20.5
232	0	20.5
264	0	20.5
260	0	20.5
263	0	20.6
224	0	20.6
248	0	20.6
235	0	20.6
235	0	20.6
226	0	20.6
215	0	20.6
248	0	20.6
226	0	20.7
208	0	20.7
248	0	20.7
249	0	20.7
256	0	20.7
208	0	20.7
265	0	20.7
243	0	20.7
240	0	20.8
277	0	20.8
253	0	20.8
261	0	20.8
229	0	20.8
240	0	20.8
276	0	20.8
280	0	20.8
238	0	20.8
262	0	20.9
242	0	20.9
236	0	20.9
251	0	20.9
275	0	20.9
245	0	21
248	0	21
269	0	21
242	0	21
245	0	21
148	1	21
121	1	21
232	0	21.1
226	0	21.1
266	0	21.1
246	0	21.1
256	0	21.2
257	0	21.2
232	0	21.2
253	0	21.2
265	0	21.2
243	0	21.2
262	0	21.2
245	0	21.2
249	0	21.3
256	0	21.3
276	0	21.3
228	0	21.3
236	0	21.3
148	1	21.3
246	0	21.4
250	0	21.4
266	0	21.4
232	0	21.4
283	0	21.4
120	1	21.4
103	1	21.4
252	0	21.5
270	0	21.5
128	1	21.5
125	1	21.5
265	0	21.6
243	0	21.6
267	0	21.6
267	0	21.7
246	0	21.7
262	0	21.7
234	0	21.7
119	1	21.7
218	1	21.7
250	0	21.8
263	0	21.8
269	0	21.8
276	0	21.8
242	0	21.8
270	0	21.8
117	1	21.8
245	0	21.9
234	0	21.9
239	0	21.9
280	0	21.9
93	1	21.9
274	0	22
242	0	22
245	0	22
283	0	22
124	1	22
275	0	22.1
236	0	22.1
282	0	22.1
147	1	22.2
120	1	22.2
264	0	22.3
266	0	22.3
253	0	22.3
264	0	22.3
256	0	22.3
265	0	22.3
123	1	22.3
260	0	22.4
274	0	22.4
253	0	22.4
266	0	22.4
256	0	22.5
252	0	22.5
246	0	22.5
269	0	22.5
281	0	22.5
280	0	22.5
241	0	22.5
117	1	22.5
269	0	22.6
260	0	22.6
274	0	22.6
268	0	22.6
120	1	22.6
265	0	22.7
283	0	22.7
265	0	22.7
123	1	22.7
268	0	22.8
283	0	22.8
122	1	22.8
255	0	22.9
276	0	22.9
255	0	23
259	0	23
269	0	23
277	0	23
123	1	23
236	0	23.1
245	0	23.1
262	0	23.1
254	0	23.1
242	0	23.1
123	1	23.1
282	0	23.2
123	1	23.2
127	1	23.2
287	0	23.3
259	0	23.3
243	0	23.3
123	1	23.3
282	0	23.4
258	0	23.4
276	0	23.4
239	0	23.4
147	1	23.4
147	1	23.4
125	1	23.4
126	1	23.4
117	1	23.4
274	0	23.5
276	0	23.6
276	0	23.6
257	0	23.7
242	0	23.7
259	0	23.7
137	1	23.7
94	1	23.7
137	1	23.7
122	1	23.7
277	0	23.8
265	0	23.8
252	0	23.8
283	0	23.8
273	0	23.8
280	0	23.8
270	0	23.9
119	1	23.9
280	0	24
154	1	24
125	1	24
256	0	24.1
148	1	24.1
113	1	24.1
123	1	24.1
141	1	24.1
287	0	24.2
175	1	24.2
278	0	24.3
249	1	24.3
140	1	24.3
276	0	24.4
124	1	24.4
122	1	24.4
265	0	24.5
149	1	24.5
123	1	24.5
123	1	24.6
284	0	24.8
136	1	24.8
152	1	24.8
142	1	25
162	1	25
189	1	25
147	1	25.2
161	1	25.3
123	1	25.3
181	1	25.4
169	1	25.4
277	0	25.5
148	1	25.5
105	1	25.5
157	1	25.7
179	1	25.7
189	1	25.7
127	1	25.8
127	1	26
175	1	26
153	1	26.1
134	1	26.1
142	1	26.2
153	1	26.3
168	1	26.3
134	1	26.5
152	1	26.5
154	1	26.6
148	1	26.7
148	1	27
165	1	27
214	1	27.5
169	1	27.5
148	1	27.6
122	1	27.9
161	1	27.9
189	1	27.9
147	1	28
166	1	28.1
148	1	28.2
248	1	28.2
198	1	28.3
154	1	28.4
196	1	28.4
146	1	28.5
189	1	28.5
166	1	28.8
164	1	28.9
169	1	29
175	1	29
189	1	29.1
188	1	29.1
234	1	29.5
165	1	29.7
268	1	29.7
223	1	29.8
166	1	29.9
163	1	29.9
124	1	30.2
240	1	30.2
210	1	30.3
166	1	30.4
208	1	30.5
123	2	30.8
242	1	31
182	1	31
218	1	31.1
209	1	31.3
195	1	31.3
185	1	31.6
195	1	31.6
172	1	31.8
242	1	32
219	1	32
186	1	32.1
210	1	32.2
249	1	32.3
253	1	32.4
239	1	32.5
161	1	32.5
194	1	32.5
207	1	32.7
170	1	32.8
249	1	33
217	1	33.2
197	1	33.3
252	1	33.3
193	1	33.5
249	1	33.8
249	1	34.1
127	2	34.4
189	1	34.5
268	1	34.7
227	1	34.7
235	1	34.8
122	2	34.8
137	2	34.8
221	1	34.9
221	1	35
235	1	35.1
115	2	35.3
129	2	35.3
123	2	35.3
249	1	35.4
277	1	35.6
134	2	35.6
256	1	35.8
250	1	36
122	2	36
243	1	36.1
122	2	36.2
202	1	36.3
122	2	36.3
123	2	36.3
216	1	36.4
222	1	36.5
115	2	36.5
124	2	36.5
126	2	36.5
256	1	36.6
260	1	36.6
136	2	36.6
150	2	36.6
140	2	36.6
221	1	36.8
148	2	36.8
243	1	36.9
203	1	36.9
214	1	36.9
127	2	36.9
265	1	37
125	2	37
259	1	37.1
252	1	37.2
126	2	37.2
256	1	37.3
259	1	37.3
157	2	37.4
247	1	37.5
222	1	37.6
148	2	37.7
136	2	38
249	1	38.2
123	2	38.2
123	2	38.3
117	2	38.3
126	2	38.4
259	1	38.5
233	1	38.5
228	1	38.5
125	2	38.5
126	2	38.5
253	1	38.6
126	2	38.6
259	1	38.7
123	2	38.8
126	2	38.9
216	1	39.1
123	2	39.1
236	1	39.2
249	1	39.2
126	2	39.2
151	2	39.2
126	2	39.2
270	1	39.3
144	2	39.3
180	2	39.3
262	1	39.5
233	1	39.5
212	1	39.6
168	2	39.6
257	1	39.8
124	2	39.8
125	2	39.8
250	1	39.9
256	1	39.9
148	2	39.9
257	1	40
137	2	40
141	2	40.1
126	2	40.1
133	2	40.4
180	2	40.5
115	2	40.5
248	1	40.6
127	2	40.6
182	2	40.6
124	2	40.8
123	2	40.8
130	2	41
123	2	41
245	1	41.1
159	2	41.1
123	2	41.2
126	2	41.2
123	2	41.4
182	2	41.5
126	2	41.6
150	2	41.8
111	2	41.8
166	2	41.9
123	2	41.9
123	2	42
125	2	42
126	2	42
253	1	42.1
125	2	42.1
115	2	42.2
216	2	42.2
126	2	42.4
243	2	42.5
257	1	42.6
180	2	42.6
164	2	42.7
225	1	42.8
127	2	42.9
123	2	42.9
152	2	42.9
145	3	42.9
172	2	43
123	2	43
170	2	43
236	2	43.1
124	2	43.3
175	2	43.3
189	2	43.4
127	2	43.4
123	3	43.4
148	2	43.5
188	2	43.6
117	2	43.6
139	2	43.6
141	2	43.8
151	2	43.8
218	2	43.9
148	2	43.9
126	3	43.9
220	2	44.1
123	3	44.1
167	2	44.4
121	3	44.5
151	2	44.6
149	2	44.7
246	2	44.9
126	2	45
283	2	45.1
232	2	45.1
263	2	45.2
123	3	45.2
157	2	45.4
264	2	45.5
243	2	45.6
122	3	45.7
137	3	45.7
209	3	45.7
145	3	45.7
126	2	45.9
235	1	46
150	3	46.1
179	3	46.2
88	3	46.2
121	3	46.2
259	2	46.3
264	2	46.4
122	3	46.4
159	3	46.4
159	3	46.6
132	3	46.6
190	2	46.9
207	2	46.9
218	2	46.9
190	2	47
189	3	47
122	3	47.1
155	3	47.3
123	3	47.4
184	3	47.4
175	2	47.5
203	3	47.8
216	2	48.1
182	3	48.1
243	3	48.1
120	4	48.2
184	3	48.3
272	3	48.4
201	3	48.5
121	3	48.5
179	3	48.6
256	2	48.7
174	3	48.8
139	3	48.8
182	3	48.8
151	4	48.9
142	4	48.9
127	4	49
120	4	49.2
182	3	49.4
184	3	49.4
161	3	49.5
123	3	49.5
262	2	49.9
232	3	49.9
166	3	49.9
132	4	49.9
145	4	49.9
120	3	50.3
268	3	50.4
209	2	50.5
259	2	50.5
124	3	50.5
120	3	50.6
162	3	50.6
190	3	50.6
173	4	50.6
236	4	50.9
208	4	51
164	4	51.1
140	5	51.1
239	4	51.2
171	3	51.5
250	2	51.6
184	3	51.6
129	3	51.6
151	3	51.7
167	3	51.7
167	4	51.7
141	3	51.8
164	4	51.8
213	3	51.9
159	4	51.9
184	3	52
210	3	52
248	3	52.1
168	4	52.4
275	2	52.6
186	3	52.6
201	3	52.6
159	3	52.6
213	3	52.7
121	3	52.7
94	4	52.7
170	3	52.8
193	4	52.8
230	3	53.2
170	3	53.3
267	3	53.6
124	4	53.6
184	3	53.7
187	4	54.2
236	3	54.3
124	6	54.4
214	3	54.8
161	3	54.8
204	3	55.9
231	3	56.2
154	4	56.2
148	3	56.3
181	3	56.4
257	3	56.8
251	4	57.4
214	4	63.9
